# Supplementary material for: Clinical Safety and Efficacy of Hyaluronic Acid–Niacinamide–Tranexamic Acid Injectable Hydrogel for Multifactorial Facial Skin Quality Enhancement with Dark Skin Lightening
Source: Gels. 2025 Jun 26;11(7):495. doi: 10.3390/gels11070495 (PMC12294899; doi:10.3390/gels11070495)
Supplement: Supplementary file 1 [file gels-11-00495-s001.zip]

Archive with 1 entries (1 files):
- gels-3694001-supplementary.pdf
